# Supplementary material for: A classification of specific movement skills and patterns during sprinting in English Premier League soccer
Source: PLoS One. 2022 Nov 11;17(11):e0277326. doi: 10.1371/journal.pone.0277326 (PMC9651586; doi:10.1371/journal.pone.0277326)
Supplement: S2 Data — (XLSX) [file pone.0277326.s003.xlsx]

## Sheet: RAW Data
Player	Opposition	Position	Position Location	Position Category	Formation	Total Sprints	Transition - Static	Transition - Jockeying	Transition - Linear	Transition - Ball	Transition - Lateral	Transition - Diagonal	Transition - Rear	Transition - Rear+	Transition - Decel	Initiation - Linear	Initiation - Lateral	Initiation - Rear	COD - Back-Front	COD - Front-Back	COD - Lateral	COD - None	Max Speed - Linear	Max Speed - Curved	Accel - Static	Accel - Rolling	Skill During - None	Skill During - Duel	Skill During - Ball	Skill End - None	Skill End - Duel	Skill End - Ball	Torso - Rotated	Torso - N/Rotated	%Transition - Static	%Transition - Jockeying	%Transition - Linear	%Transition - Ball	%Transition - Lateral	%Transition - Diagonal	%Transition - Rear	%Transition - Rear+	%Transition - Decel	%Initiation - Linear	%Initiation - Lateral	%Initiation - Rear	%COD - Back-Front	%COD - Front-Back	%COD - Lateral
Player 2	Opposition 1	FB	Wide	Defence	4-5-1	10	0	1	1	1	0	3	1	0	3	3	7	0	1	0	5	4	4	6	7	3	10	0	0	5	4	1	3	7	0	0.1	0.1	0.1	0	0.3	0.1	0	0.3	0.3	0.7	0	0.1	0	0.5
Player 3	Opposition 1	FB	Wide	Defence	4-5-1	2	0	0	1	0	0	1	0	0	0	1	1	0	0	0	1	1	0	2	0	2	2	0	0	1	0	1	2	0	0	0	0.5	0	0	0.5	0	0	0	0.5	0.5	0	0	0	0.5
Player 4	Opposition 1	CB	Centre	Defence	4-5-1	2	1	0	0	0	0	1	0	0	0	1	0	1	0	1	1	0	0	2	1	1	1	1	0	1	1	0	2	0	0.5	0	0	0	0	0.5	0	0	0	0.5	0	0.5	0	0.5	0.5
Player 1	Opposition 1	CB	Centre	Defence	4-5-1	5	0	1	1	0	0	1	0	2	0	2	0	3	0	0	2	3	1	4	1	4	4	1	0	1	2	2	3	2	0	0.2	0.2	0	0	0.2	0	0.4	0	0.4	0	0.6	0	0	0.4
Player 5	Opposition 1	WM	Wide	Midfield	4-5-1	11	1	2	0	4	0	2	2	0	0	6	4	1	0	0	6	5	0	11	3	8	7	0	4	3	2	6	5	6	0.0909091	0.181818	0	0.363636	0	0.181818	0.181818	0	0	0.545455	0.363636	0.0909091	0	0	0.545455
Player 6	Opposition 1	WM	Wide	Midfield	4-5-1	4	0	0	0	0	0	0	0	1	3	1	2	1	0	1	0	3	0	4	2	2	4	0	0	0	3	1	2	2	0	0	0	0	0	0	0	0.25	0.75	0.25	0.5	0.25	0	0.25	0
Player 7	Opposition 1	WM	Wide	Midfield	4-5-1	25	0	2	10	0	0	8	0	3	2	20	2	3	2	2	8	13	4	21	8	17	20	4	1	13	11	1	13	12	0	0.08	0.4	0	0	0.32	0	0.12	0.08	0.8	0.08	0.12	0.08	0.08	0.32
Player 8	Opposition 1	CM	Centre	Midfield	4-5-1	3	0	1	2	0	0	0	0	0	0	2	1	0	0	0	1	2	0	3	1	2	3	0	0	2	1	0	2	1	0	0.333333	0.666667	0	0	0	0	0	0	0.666667	0.333333	0	0	0	0.333333
Player 9	Opposition 1	CM	Centre	Midfield	4-5-1	2	0	0	1	0	0	0	0	1	0	1	0	1	0	0	0	2	0	2	0	2	1	1	0	1	1	0	1	1	0	0	0.5	0	0	0	0	0.5	0	0.5	0	0.5	0	0	0
Player 10	Opposition 1	CM	Centre	Midfield	4-5-1	8	0	0	6	0	0	0	0	0	2	6	1	1	0	1	2	5	0	8	2	6	4	3	1	5	2	1	4	4	0	0	0.75	0	0	0	0	0	0.25	0.75	0.125	0.125	0	0.125	0.25
Player 11	Opposition 1	CM	Centre	Midfield	4-5-1	4	0	1	2	0	0	0	0	0	1	2	0	2	0	1	0	3	1	3	2	2	4	0	0	2	2	0	2	2	0	0.25	0.5	0	0	0	0	0	0.25	0.5	0	0.5	0	0.25	0
Player 12	Opposition 1	CF	Centre	Attack	4-5-1	19	1	3	8	0	0	6	0	1	0	6	9	4	0	3	10	6	0	19	9	10	17	2	0	6	6	7	13	6	0.0526316	0.157895	0.421053	0	0	0.315789	0	0.0526316	0	0.315789	0.473684	0.210526	0	0.157895	0.526316
Player 13	Opposition 1	CF	Centre	Attack	4-5-1	2	0	1	0	0	0	1	0	0	0	1	0	1	0	0	1	1	0	2	1	1	2	0	0	0	1	1	2	0	0	0.5	0	0	0	0.5	0	0	0	0.5	0	0.5	0	0	0.5
Player 2	Opposition 2	FB	Wide	Defence	4-5-1	7	0	1	2	0	0	2	2	0	0	2	4	1	0	1	3	3	1	6	2	5	6	0	1	4	0	3	4	3	0	0.142857	0.285714	0	0	0.285714	0.285714	0	0	0.285714	0.571429	0.142857	0	0.142857	0.428571
Player 3	Opposition 2	FB	Wide	Defence	4-5-1	4	0	0	1	0	0	0	0	1	2	2	1	1	0	0	0	4	1	3	1	3	4	0	0	3	0	1	3	1	0	0	0.25	0	0	0	0	0.25	0.5	0.5	0.25	0.25	0	0	0
Player 4	Opposition 2	CB	Centre	Defence	4-5-1	1	0	0	1	0	0	0	0	0	0	1	0	0	0	0	0	1	0	1	0	1	1	0	0	0	1	0	0	1	0	0	1	0	0	0	0	0	0	1	0	0	0	0	0
Player 1	Opposition 2	CB	Centre	Defence	4-5-1	2	0	0	0	0	1	1	0	0	0	2	0	0	0	0	1	1	1	1	0	2	2	0	0	0	1	1	2	0	0	0	0	0	0.5	0.5	0	0	0	1	0	0	0	0	0.5
Player 5	Opposition 2	WM	Wide	Midfield	4-5-1	12	0	0	5	0	0	5	0	1	1	9	1	2	0	1	4	7	1	11	2	10	9	2	1	4	5	3	5	7	0	0	0.416667	0	0	0.416667	0	0.0833333	0.0833333	0.75	0.0833333	0.166667	0	0.0833333	0.333333
Player 7	Opposition 2	WM	Wide	Midfield	4-5-1	14	0	2	5	0	0	5	0	0	2	9	5	0	0	0	8	6	1	13	2	12	13	0	1	11	3	0	5	9	0	0.142857	0.357143	0	0	0.357143	0	0	0.142857	0.642857	0.357143	0	0	0	0.571429
Player 14	Opposition 2	CM	Centre	Midfield	4-5-1	2	0	0	0	0	0	1	0	1	0	1	0	1	0	0	1	1	1	1	0	2	2	0	0	1	0	1	1	1	0	0	0	0	0	0.5	0	0.5	0	0.5	0	0.5	0	0	0.5
Player 9	Opposition 2	CM	Centre	Midfield	4-5-1	2	0	0	0	0	1	1	0	0	0	1	1	0	0	0	1	1	0	2	0	2	2	0	0	2	0	0	1	1	0	0	0	0	0.5	0.5	0	0	0	0.5	0.5	0	0	0	0.5
Player 10	Opposition 2	CM	Centre	Midfield	4-5-1	6	0	0	3	0	0	2	0	0	1	6	0	0	0	0	2	4	1	5	1	5	6	0	0	4	2	0	2	4	0	0	0.5	0	0	0.333333	0	0	0.166667	1	0	0	0	0	0.333333
Player 13	Opposition 2	CF	Centre	Attack	4-5-1	1	0	0	0	0	0	1	0	0	0	1	0	0	0	0	1	0	0	1	0	1	1	0	0	1	0	0	0	1	0	0	0	0	0	1	0	0	0	1	0	0	0	0	1
Player 6	Opposition 2	CF	Centre	Attack	4-5-1	3	0	0	1	0	0	1	0	0	1	3	0	0	0	0	2	1	1	2	0	3	1	2	0	1	1	1	1	2	0	0	0.333333	0	0	0.333333	0	0	0.333333	1	0	0	0	0	0.666667
Player 12	Opposition 2	CF	Centre	Attack	4-5-1	12	0	2	4	0	0	3	2	0	1	5	3	4	0	2	5	5	1	11	3	9	12	0	0	9	1	2	10	2	0	0.166667	0.333333	0	0	0.25	0.166667	0	0.0833333	0.416667	0.25	0.333333	0	0.166667	0.416667
Player 4	Opposition 3	FB	Wide	Defence	4-5-1	4	0	0	1	0	0	2	1	0	0	3	0	1	0	0	2	2	0	4	0	4	3	1	0	2	1	1	4	0	0	0	0.25	0	0	0.5	0.25	0	0	0.75	0	0.25	0	0	0.5
Player 15	Opposition 3	FB	Wide	Defence	4-5-1	12	1	3	4	0	0	3	0	0	1	9	3	0	0	0	3	9	1	11	4	8	11	1	0	8	2	2	6	6	0.0833333	0.25	0.333333	0	0	0.25	0	0	0.0833333	0.75	0.25	0	0	0	0.25
Player 2	Opposition 3	FB	Wide	Defence	4-5-1	1	0	0	1	0	0	0	0	0	0	1	0	0	0	0	0	1	0	1	0	1	1	0	0	0	1	0	1	0	0	0	1	0	0	0	0	0	0	1	0	0	0	0	0
Player 1	Opposition 3	CB	Centre	Defence	4-5-1	4	0	0	1	0	0	1	0	1	1	3	1	0	0	0	1	3	0	4	0	4	4	0	0	1	3	0	4	0	0	0	0.25	0	0	0.25	0	0.25	0.25	0.75	0.25	0	0	0	0.25
Player 16	Opposition 3	CB	Centre	Defence	4-5-1	3	0	0	1	0	0	2	0	0	0	3	0	0	0	0	2	1	0	3	0	3	3	0	0	3	0	0	1	2	0	0	0.333333	0	0	0.666667	0	0	0	1	0	0	0	0	0.666667
Player 3	Opposition 3	WM	Wide	Midfield	4-5-1	12	0	4	3	1	0	1	2	0	1	2	5	5	0	1	0	11	1	11	6	6	12	0	0	6	2	4	7	5	0	0.333333	0.25	0.0833333	0	0.0833333	0.166667	0	0.0833333	0.166667	0.416667	0.416667	0	0.0833333	0
Player 6	Opposition 3	WM	Wide	Midfield	4-5-1	2	1	1	0	0	0	0	0	0	0	0	1	1	0	0	0	2	0	2	2	0	2	0	0	2	0	0	1	1	0.5	0.5	0	0	0	0	0	0	0	0	0.5	0.5	0	0	0
Player 5	Opposition 3	WM	Wide	Midfield	4-5-1	12	0	1	5	3	1	0	2	0	0	6	2	4	0	0	2	10	2	10	2	10	9	2	1	4	3	5	7	5	0	0.0833333	0.416667	0.25	0.0833333	0	0.166667	0	0	0.5	0.166667	0.333333	0	0	0.166667
Player 7	Opposition 3	WM	Wide	Midfield	4-5-1	9	0	0	2	1	0	5	0	1	0	6	3	0	1	0	6	2	0	9	1	8	9	0	0	4	2	3	5	4	0	0	0.222222	0.111111	0	0.555556	0	0.111111	0	0.666667	0.333333	0	0.111111	0	0.666667
Player 17	Opposition 3	CM	Centre	Midfield	4-5-1	9	0	0	4	0	0	2	1	1	1	4	2	3	0	1	3	5	0	9	0	9	9	0	0	3	5	1	7	2	0	0	0.444444	0	0	0.222222	0.111111	0.111111	0.111111	0.444444	0.222222	0.333333	0	0.111111	0.333333
Player 14	Opposition 3	CM	Centre	Midfield	4-5-1	5	0	0	4	0	0	0	0	1	0	3	0	2	1	1	1	2	1	4	2	3	4	1	0	3	2	0	1	4	0	0	0.8	0	0	0	0	0.2	0	0.6	0	0.4	0.2	0.2	0.2
Player 18	Opposition 3	CM	Centre	Midfield	4-5-1	7	0	2	3	0	0	1	0	0	1	4	0	3	0	1	0	6	2	5	4	3	7	0	0	6	1	0	5	2	0	0.285714	0.428571	0	0	0.142857	0	0	0.142857	0.571429	0	0.428571	0	0.142857	0
Player 12	Opposition 3	CF	Centre	Attack	4-5-1	9	0	2	2	2	0	2	0	1	0	7	1	1	0	0	2	7	2	7	2	7	6	1	2	6	3	0	2	7	0	0.222222	0.222222	0.222222	0	0.222222	0	0.111111	0	0.777778	0.111111	0.111111	0	0	0.222222
Player 15	Opposition 4	FB	Wide	Defence	5-3-2	10	0	1	7	0	0	2	0	0	0	9	1	0	0	0	4	6	3	7	2	8	10	0	0	10	0	0	6	4	0	0.1	0.7	0	0	0.2	0	0	0	0.9	0.1	0	0	0	0.4
Player 2	Opposition 4	FB	Wide	Defence	5-3-2	9	0	0	4	0	0	3	0	1	1	7	2	0	0	0	4	5	2	7	1	8	8	1	0	5	3	1	3	6	0	0	0.444444	0	0	0.333333	0	0.111111	0.111111	0.777778	0.222222	0	0	0	0.444444
Player 21	Opposition 4	CB	Centre	Defence	5-3-2	6	0	2	2	0	0	2	0	0	0	4	2	0	0	0	3	3	0	6	2	4	6	0	0	3	3	0	5	1	0	0.333333	0.333333	0	0	0.333333	0	0	0	0.666667	0.333333	0	0	0	0.5
Player 16	Opposition 4	CB	Centre	Defence	5-3-2	10	0	0	3	0	0	7	0	0	0	7	1	2	0	2	7	1	3	7	2	8	10	0	0	6	4	0	7	3	0	0	0.3	0	0	0.7	0	0	0	0.7	0.1	0.2	0	0.2	0.7
Player 4	Opposition 4	CB	Centre	Defence	5-3-2	7	0	1	2	0	0	2	0	2	0	3	2	2	0	1	3	3	0	7	3	4	7	0	0	5	2	0	7	0	0	0.142857	0.285714	0	0	0.285714	0	0.285714	0	0.428571	0.285714	0.285714	0	0.142857	0.428571
Player 5	Opposition 4	WM	Wide	Midfield	5-3-2	0	0	0	0	0	0	0	0	0	0	0	0	0	0	0	0	0	0	0	0	0	0	0	0	0	0	0	0	0	#DIV/0!	#DIV/0!	#DIV/0!	#DIV/0!	#DIV/0!	#DIV/0!	#DIV/0!	#DIV/0!	#DIV/0!	#DIV/0!	#DIV/0!	#DIV/0!	#DIV/0!	#DIV/0!	#DIV/0!
Player 10	Opposition 4	CM	Centre	Midfield	5-3-2	5	0	0	3	0	0	2	0	0	0	5	0	0	0	0	2	3	0	5	0	5	5	0	0	3	2	0	4	1	0	0	0.6	0	0	0.4	0	0	0	1	0	0	0	0	0.4
Player 18	Opposition 4	CM	Centre	Midfield	5-3-2	1	0	0	0	0	0	1	0	0	0	1	0	0	0	0	1	0	0	1	0	1	1	0	0	1	0	0	1	0	0	0	0	0	0	1	0	0	0	1	0	0	0	0	1
Player 17	Opposition 4	CM	Centre	Midfield	5-3-2	8	0	1	3	2	0	1	0	0	1	6	1	1	0	0	2	6	0	8	3	5	6	2	0	6	1	1	7	1	0	0.125	0.375	0.25	0	0.125	0	0	0.125	0.75	0.125	0.125	0	0	0.25
Player 14	Opposition 4	CM	Centre	Midfield	5-3-2	9	0	0	7	0	0	2	0	0	0	9	0	0	0	0	3	6	1	8	0	9	9	0	0	7	2	0	9	0	0	0	0.777778	0	0	0.222222	0	0	0	1	0	0	0	0	0.333333
Player 12	Opposition 4	CF	Centre	Attack	5-3-2	13	1	3	5	0	0	3	0	0	1	3	8	2	0	2	5	6	1	12	9	4	12	1	0	7	4	2	6	7	0.0769231	0.230769	0.384615	0	0	0.230769	0	0	0.0769231	0.230769	0.615385	0.153846	0	0.153846	0.384615
Player 6	Opposition 4	CF	Centre	Attack	5-3-2	9	1	0	3	1	0	3	0	0	1	4	4	1	0	1	5	3	1	8	3	6	8	0	1	2	3	4	6	3	0.111111	0	0.333333	0.111111	0	0.333333	0	0	0.111111	0.444444	0.444444	0.111111	0	0.111111	0.555556
Player 13	Opposition 4	CF	Centre	Attack	5-3-2	0	0	0	0	0	0	0	0	0	0	0	0	0	0	0	0	0	0	0	0	0	0	0	0	0	0	0	0	0	#DIV/0!	#DIV/0!	#DIV/0!	#DIV/0!	#DIV/0!	#DIV/0!	#DIV/0!	#DIV/0!	#DIV/0!	#DIV/0!	#DIV/0!	#DIV/0!	#DIV/0!	#DIV/0!	#DIV/0!
Player 2	Opposition 5	FB	Wide	Defence	5-3-2	10	0	0	6	0	1	3	0	0	0	6	1	3	0	3	3	4	0	10	4	6	9	1	0	6	4	0	6	4	0	0	0.6	0	0.1	0.3	0	0	0	0.6	0.1	0.3	0	0.3	0.3
Player 15	Opposition 5	FB	Wide	Defence	5-3-2	7	0	0	3	2	0	2	0	0	0	5	1	1	0	1	3	3	0	7	2	5	5	0	2	2	2	3	5	2	0	0	0.428571	0.285714	0	0.285714	0	0	0	0.714286	0.142857	0.142857	0	0.142857	0.428571
Player 19	Opposition 5	CB	Centre	Defence	5-3-2	5	0	0	2	0	0	2	0	1	0	4	0	1	0	0	2	3	2	3	0	5	5	0	0	4	0	1	4	1	0	0	0.4	0	0	0.4	0	0.2	0	0.8	0	0.2	0	0	0.4
Player 21	Opposition 5	CB	Centre	Defence	5-3-2	13	0	2	5	0	2	1	0	2	1	7	5	1	0	0	6	7	3	10	6	7	10	3	0	5	7	1	9	4	0	0.153846	0.384615	0	0.153846	0.0769231	0	0.153846	0.0769231	0.538462	0.384615	0.0769231	0	0	0.461538
Player 16	Opposition 5	CB	Centre	Defence	5-3-2	12	0	1	3	0	0	3	1	2	2	5	4	3	0	0	2	10	0	12	5	7	11	1	0	2	9	1	9	3	0	0.0833333	0.25	0	0	0.25	0.0833333	0.166667	0.166667	0.416667	0.333333	0.25	0	0	0.166667
Player 5	Opposition 5	WM	Wide	Midfield	5-3-2	4	0	0	1	1	1	0	0	1	0	1	2	1	1	1	1	1	0	4	3	1	3	0	1	2	0	2	1	3	0	0	0.25	0.25	0.25	0	0	0.25	0	0.25	0.5	0.25	0.25	0.25	0.25
Player 7	Opposition 5	WM	Wide	Midfield	5-3-2	7	0	0	3	0	0	0	1	0	3	4	1	2	0	1	3	3	1	6	2	5	7	0	0	3	4	0	3	4	0	0	0.428571	0	0	0	0.142857	0	0.428571	0.571429	0.142857	0.285714	0	0.142857	0.428571
Player 17	Opposition 5	CM	Centre	Midfield	5-3-2	4	0	0	4	0	0	0	0	0	0	4	0	0	0	0	0	4	0	4	0	4	4	0	0	3	1	0	2	2	0	0	1	0	0	0	0	0	0	1	0	0	0	0	0
Player 14	Opposition 5	CM	Centre	Midfield	5-3-2	5	0	1	4	0	0	0	0	0	0	5	0	0	0	0	0	5	1	4	1	4	5	0	0	3	1	1	3	2	0	0.2	0.8	0	0	0	0	0	0	1	0	0	0	0	0
Player 10	Opposition 5	CM	Centre	Midfield	5-3-2	7	0	0	5	0	0	0	1	0	1	3	3	1	0	0	2	5	0	7	3	4	7	0	0	6	1	0	3	4	0	0	0.714286	0	0	0	0.142857	0	0.142857	0.428571	0.428571	0.142857	0	0	0.285714
Player 6	Opposition 5	CF	Centre	Attack	5-3-2	9	0	0	7	1	0	0	0	0	1	6	1	2	0	1	4	4	0	9	2	7	8	1	0	5	1	3	6	3	0	0	0.777778	0.111111	0	0	0	0	0.111111	0.666667	0.111111	0.222222	0	0.111111	0.444444
Player 12	Opposition 5	CF	Centre	Attack	5-3-2	15	0	0	7	1	0	5	1	0	1	11	0	4	1	2	6	6	2	13	6	9	13	0	2	9	2	4	9	6	0	0	0.466667	0.0666667	0	0.333333	0.0666667	0	0.0666667	0.733333	0	0.266667	0.0666667	0.133333	0.4
Player 13	Opposition 5	CF	Centre	Attack	5-3-2	3	0	0	2	0	0	0	0	1	0	2	1	0	0	0	3	0	1	2	1	2	3	0	0	2	0	1	2	1	0	0	0.666667	0	0	0	0	0.333333	0	0.666667	0.333333	0	0	0	1
Player 2	Opposition 6	FB	Wide	Defence	4-5-1	11	0	2	4	1	1	3	0	0	0	7	2	2	0	1	5	5	3	8	4	7	10	0	1	6	2	3	7	4	0	0.181818	0.363636	0.0909091	0.0909091	0.272727	0	0	0	0.636364	0.181818	0.181818	0	0.0909091	0.454545
Player 15	Opposition 6	FB	Wide	Defence	4-5-1	8	0	0	5	0	0	1	0	0	2	5	1	2	0	1	3	4	0	8	3	5	8	0	0	4	2	2	6	2	0	0	0.625	0	0	0.125	0	0	0.25	0.625	0.125	0.25	0	0.125	0.375
Player 1	Opposition 6	CB	Centre	Defence	4-5-1	4	0	0	3	0	0	1	0	0	0	4	0	0	0	0	2	2	2	2	0	4	4	0	0	2	2	0	3	1	0	0	0.75	0	0	0.25	0	0	0	1	0	0	0	0	0.5
Player 16	Opposition 6	CB	Centre	Defence	4-5-1	7	0	1	5	0	0	0	0	1	0	2	2	3	0	2	1	4	0	7	5	2	7	0	0	6	0	1	5	2	0	0.142857	0.714286	0	0	0	0	0.142857	0	0.285714	0.285714	0.428571	0	0.285714	0.142857
Player 7	Opposition 6	WM	Wide	Midfield	4-5-1	24	0	3	13	1	1	5	0	1	0	21	3	0	1	0	12	11	2	22	8	16	23	0	1	12	5	7	15	9	0	0.125	0.541667	0.0416667	0.0416667	0.208333	0	0.0416667	0	0.875	0.125	0	0.0416667	0	0.5
Player 6	Opposition 6	WM	Wide	Midfield	4-5-1	6	0	0	4	1	0	1	0	0	0	4	2	0	0	0	4	2	0	6	0	6	5	1	0	1	4	1	4	2	0	0	0.666667	0.166667	0	0.166667	0	0	0	0.666667	0.333333	0	0	0	0.666667
Player 12	Opposition 6	WM	Wide	Midfield	4-5-1	6	0	0	5	0	0	1	0	0	0	6	0	0	0	0	4	2	1	5	0	6	6	0	0	3	2	1	4	2	0	0	0.833333	0	0	0.166667	0	0	0	1	0	0	0	0	0.666667
Player 17	Opposition 6	CM	Centre	Midfield	4-5-1	5	0	1	3	0	0	0	0	0	1	2	1	2	0	2	1	2	1	4	3	2	5	0	0	5	0	0	3	2	0	0.2	0.6	0	0	0	0	0	0.2	0.4	0.2	0.4	0	0.4	0.2
Player 3	Opposition 6	CM	Centre	Midfield	4-5-1	0	0	0	0	0	0	0	0	0	0	0	0	0	0	0	0	0	0	0	0	0	0	0	0	0	0	0	0	0	#DIV/0!	#DIV/0!	#DIV/0!	#DIV/0!	#DIV/0!	#DIV/0!	#DIV/0!	#DIV/0!	#DIV/0!	#DIV/0!	#DIV/0!	#DIV/0!	#DIV/0!	#DIV/0!	#DIV/0!
Player 8	Opposition 6	CM	Centre	Midfield	4-5-1	4	0	0	1	0	1	0	0	0	2	2	1	1	0	0	0	4	1	3	2	2	4	0	0	3	1	0	4	0	0	0	0.25	0	0.25	0	0	0	0.5	0.5	0.25	0.25	0	0	0
Player 10	Opposition 6	CM	Centre	Midfield	4-5-1	11	0	0	7	0	0	2	0	1	1	8	2	1	0	0	6	5	0	11	1	10	11	0	0	2	7	2	9	2	0	0	0.636364	0	0	0.181818	0	0.0909091	0.0909091	0.727273	0.181818	0.0909091	0	0	0.545455
Player 13	Opposition 6	CF	Centre	Attack	4-5-1	10	0	0	4	1	0	2	0	0	3	6	2	2	0	2	4	4	2	8	4	6	8	2	0	2	6	2	5	5	0	0	0.4	0.1	0	0.2	0	0	0.3	0.6	0.2	0.2	0	0.2	0.4
Player 2	Opposition 7	FB	Wide	Defence	4-5-1	14	0	1	9	1	0	2	0	0	1	12	1	1	0	1	6	7	1	13	5	9	11	3	0	7	5	2	7	7	0	0.0714286	0.642857	0.0714286	0	0.142857	0	0	0.0714286	0.857143	0.0714286	0.0714286	0	0.0714286	0.428571
Player 15	Opposition 7	FB	Wide	Defence	4-5-1	12	0	2	8	0	0	2	0	0	0	10	2	0	0	0	5	7	1	11	3	9	12	0	0	9	1	2	10	2	0	0.166667	0.666667	0	0	0.166667	0	0	0	0.833333	0.166667	0	0	0	0.416667
Player 1	Opposition 7	CB	Centre	Defence	4-5-1	9	0	0	0	0	0	7	0	2	0	4	4	1	0	0	7	2	3	6	5	4	7	2	0	7	2	0	9	0	0	0	0	0	0	0.777778	0	0.222222	0	0.444444	0.444444	0.111111	0	0	0.777778
Player 16	Opposition 7	CB	Centre	Defence	4-5-1	11	0	0	7	0	0	4	0	0	0	9	1	1	0	1	6	4	2	9	2	9	11	0	0	8	2	1	5	6	0	0	0.636364	0	0	0.363636	0	0	0	0.818182	0.0909091	0.0909091	0	0.0909091	0.545455
Player 3	Opposition 7	WM	Wide	Midfield	4-5-1	1	0	1	0	0	0	0	0	0	0	0	0	1	0	0	0	1	0	1	1	0	1	0	0	1	0	0	1	0	0	1	0	0	0	0	0	0	0	0	0	1	0	0	0
Player 12	Opposition 7	WM	Wide	Midfield	4-5-1	5	0	0	2	0	0	2	0	0	1	2	1	2	0	1	2	2	0	5	3	2	5	0	0	5	0	0	3	2	0	0	0.4	0	0	0.4	0	0	0.2	0.4	0.2	0.4	0	0.2	0.4
Player 20	Opposition 7	WM	Wide	Midfield	4-5-1	14	0	0	6	4	0	2	0	1	1	6	5	3	1	1	7	5	1	13	8	6	11	0	3	4	5	5	7	7	0	0	0.428571	0.285714	0	0.142857	0	0.0714286	0.0714286	0.428571	0.357143	0.214286	0.0714286	0.0714286	0.5
Player 7	Opposition 7	WM	Wide	Midfield	4-5-1	20	0	1	11	1	0	4	0	0	3	18	1	1	0	0	12	8	0	20	5	15	17	2	1	11	6	3	15	5	0	0.05	0.55	0.05	0	0.2	0	0	0.15	0.9	0.05	0.05	0	0	0.6
Player 10	Opposition 7	CM	Centre	Midfield	4-5-1	7	0	0	5	0	0	1	0	0	1	6	1	0	0	0	4	3	0	7	3	4	7	0	0	3	3	1	6	1	0	0	0.714286	0	0	0.142857	0	0	0.142857	0.857143	0.142857	0	0	0	0.571429
Player 8	Opposition 7	CM	Centre	Midfield	4-5-1	1	0	0	1	0	0	0	0	0	0	1	0	0	0	0	0	1	0	1	0	1	1	0	0	1	0	0	1	0	0	0	1	0	0	0	0	0	0	1	0	0	0	0	0
Player 14	Opposition 7	CM	Centre	Midfield	4-5-1	1	0	0	1	0	0	0	0	0	0	1	0	0	0	0	1	0	0	1	0	1	1	0	0	1	0	0	1	0	0	0	1	0	0	0	0	0	0	1	0	0	0	0	1
Player 17	Opposition 7	CM	Centre	Midfield	4-5-1	4	0	0	4	0	0	0	0	0	0	3	0	1	0	1	2	1	1	3	1	3	4	0	0	3	1	0	2	2	0	0	1	0	0	0	0	0	0	0.75	0	0.25	0	0.25	0.5
Player 13	Opposition 7	CF	Centre	Attack	4-5-1	9	0	0	2	1	0	2	1	2	1	5	3	1	2	0	5	2	2	7	5	4	5	2	2	3	3	3	5	4	0	0	0.222222	0.111111	0	0.222222	0.111111	0.222222	0.111111	0.555556	0.333333	0.111111	0.222222	0	0.555556
Player 4	Opposition 8	FB	Wide	Defence	4-4-2	1	0	0	0	0	0	1	0	0	0	1	0	0	0	0	1	0	0	1	0	1	1	0	0	0	0	1	1	0	0	0	0	0	0	1	0	0	0	1	0	0	0	0	1
Player 15	Opposition 8	FB	Wide	Defence	4-4-2	10	1	0	5	0	3	0	0	0	1	4	6	0	0	0	5	5	1	9	4	6	9	1	0	6	3	1	9	1	0.1	0	0.5	0	0.3	0	0	0	0.1	0.4	0.6	0	0	0	0.5
Player 21	Opposition 8	CB	Centre	Defence	4-4-2	9	0	0	4	0	2	2	0	0	1	6	3	0	0	0	6	3	0	9	4	5	9	0	0	3	3	3	8	1	0	0	0.444444	0	0.222222	0.222222	0	0	0.111111	0.666667	0.333333	0	0	0	0.666667
Player 16	Opposition 8	CB	Centre	Defence	4-4-2	12	0	0	2	0	0	9	0	0	1	8	2	2	0	1	11	0	4	8	3	9	12	0	0	2	7	3	7	5	0	0	0.166667	0	0	0.75	0	0	0.0833333	0.666667	0.166667	0.166667	0	0.0833333	0.916667
Player 5	Opposition 8	WM	Wide	Midfield	4-4-2	12	0	2	2	4	0	1	0	1	2	7	4	1	0	1	7	4	0	12	7	5	10	0	2	3	3	6	6	6	0	0.166667	0.166667	0.333333	0	0.0833333	0	0.0833333	0.166667	0.583333	0.333333	0.0833333	0	0.0833333	0.583333
Player 7	Opposition 8	WM	Wide	Midfield	4-4-2	1	0	0	0	0	0	1	0	0	0	0	1	0	0	0	1	0	1	0	0	1	1	0	0	1	0	0	1	0	0	0	0	0	0	1	0	0	0	0	1	0	0	0	1
Player 3	Opposition 8	WM	Wide	Midfield	4-4-2	4	0	1	2	1	0	0	0	0	0	3	1	0	0	0	2	2	1	3	2	2	3	0	1	1	2	1	3	1	0	0.25	0.5	0.25	0	0	0	0	0	0.75	0.25	0	0	0	0.5
Player 10	Opposition 8	CM	Centre	Midfield	4-4-2	6	0	0	5	0	0	0	0	0	1	6	0	0	0	0	1	5	0	6	2	4	6	0	0	4	1	1	4	2	0	0	0.833333	0	0	0	0	0	0.166667	1	0	0	0	0	0.166667
Player 17	Opposition 8	CM	Centre	Midfield	4-4-2	1	0	0	1	0	0	0	0	0	0	1	0	0	0	0	0	1	0	1	0	1	1	0	0	0	1	0	1	0	0	0	1	0	0	0	0	0	0	1	0	0	0	0	0
Player 14	Opposition 8	CM	Centre	Midfield	4-4-2	4	0	0	1	0	1	1	1	0	0	2	1	1	0	0	3	1	0	4	3	1	4	0	0	1	0	3	3	1	0	0	0.25	0	0.25	0.25	0.25	0	0	0.5	0.25	0.25	0	0	0.75
Player 12	Opposition 8	CF	Centre	Attack	4-4-2	15	0	2	6	2	0	3	0	1	1	11	1	3	0	1	11	3	4	11	7	8	12	3	0	6	4	5	12	3	0	0.133333	0.4	0.133333	0	0.2	0	0.0666667	0.0666667	0.733333	0.0666667	0.2	0	0.0666667	0.733333
Player 13	Opposition 8	CF	Centre	Attack	4-4-2	5	0	2	3	0	0	0	0	0	0	3	1	1	0	0	3	2	1	4	2	3	5	0	0	1	4	0	3	2	0	0.4	0.6	0	0	0	0	0	0	0.6	0.2	0.2	0	0	0.6
Player 6	Opposition 8	CF	Centre	Attack	4-4-2	7	0	0	4	2	0	0	0	0	1	6	0	1	0	0	5	2	2	5	1	6	5	0	2	2	4	1	4	3	0	0	0.571429	0.285714	0	0	0	0	0.142857	0.857143	0	0.142857	0	0	0.714286
Player 4	Opposition 9	FB	Wide	Defence	4-4-2	4	0	1	0	0	0	2	1	0	0	3	0	1	0	0	1	3	0	4	2	2	4	0	0	0	1	3	3	1	0	0.25	0	0	0	0.5	0.25	0	0	0.75	0	0.25	0	0	0.25
Player 2	Opposition 9	FB	Wide	Defence	4-4-2	1	0	0	0	0	0	0	0	1	0	1	0	0	0	0	0	1	0	1	1	0	1	0	0	0	0	1	1	0	0	0	0	0	0	0	0	1	0	1	0	0	0	0	0
Player 15	Opposition 9	FB	Wide	Defence	4-4-2	8	0	1	3	0	0	3	0	0	1	4	1	3	0	2	3	3	2	6	4	4	8	0	0	4	2	2	3	5	0	0.125	0.375	0	0	0.375	0	0	0.125	0.5	0.125	0.375	0	0.25	0.375
Player 16	Opposition 9	CB	Centre	Defence	4-4-2	7	0	2	2	0	1	1	0	0	1	3	3	1	0	0	3	4	2	5	4	3	7	0	0	2	2	3	5	2	0	0.285714	0.285714	0	0.142857	0.142857	0	0	0.142857	0.428571	0.428571	0.142857	0	0	0.428571
Player 19	Opposition 9	CB	Centre	Defence	4-4-2	0	0	0	0	0	0	0	0	0	0	0	0	0	0	0	0	0	0	0	0	0	0	0	0	0	0	0	0	0	#DIV/0!	#DIV/0!	#DIV/0!	#DIV/0!	#DIV/0!	#DIV/0!	#DIV/0!	#DIV/0!	#DIV/0!	#DIV/0!	#DIV/0!	#DIV/0!	#DIV/0!	#DIV/0!	#DIV/0!
Player 21	Opposition 9	CB	Centre	Defence	4-4-2	6	0	0	3	0	0	3	0	0	0	3	3	0	0	0	6	0	0	6	3	3	6	0	0	4	1	1	5	1	0	0	0.5	0	0	0.5	0	0	0	0.5	0.5	0	0	0	1
Player 5	Opposition 9	WM	Wide	Midfield	4-4-2	6	0	1	1	1	0	1	0	0	2	2	4	0	0	0	2	4	2	4	3	3	6	0	0	2	3	1	2	4	0	0.166667	0.166667	0.166667	0	0.166667	0	0	0.333333	0.333333	0.666667	0	0	0	0.333333
Player 3	Opposition 9	WM	Wide	Midfield	4-4-2	11	0	2	4	0	1	3	0	0	1	10	0	1	0	1	6	4	3	8	5	6	10	0	1	7	3	1	8	3	0	0.181818	0.363636	0	0.0909091	0.272727	0	0	0.0909091	0.909091	0	0.0909091	0	0.0909091	0.545455
Player 14	Opposition 9	CM	Centre	Midfield	4-4-2	3	0	0	3	0	0	0	0	0	0	2	0	1	0	1	1	1	1	2	1	2	3	0	0	3	0	0	1	2	0	0	1	0	0	0	0	0	0	0.666667	0	0.333333	0	0.333333	0.333333
Player 17	Opposition 9	CM	Centre	Midfield	4-4-2	5	0	0	2	0	1	0	0	0	2	4	1	0	0	0	3	2	2	3	1	4	4	0	1	2	2	1	4	1	0	0	0.4	0	0.2	0	0	0	0.4	0.8	0.2	0	0	0	0.6
Player 10	Opposition 9	CM	Centre	Midfield	4-4-2	0	0	0	0	0	0	0	0	0	0	0	0	0	0	0	0	0	0	0	0	0	0	0	0	0	0	0	0	0	#DIV/0!	#DIV/0!	#DIV/0!	#DIV/0!	#DIV/0!	#DIV/0!	#DIV/0!	#DIV/0!	#DIV/0!	#DIV/0!	#DIV/0!	#DIV/0!	#DIV/0!	#DIV/0!	#DIV/0!
Player 12	Opposition 9	CF	Centre	Attack	4-4-2	10	1	0	5	1	0	0	1	0	2	6	3	1	0	0	5	5	1	9	3	7	9	0	1	7	2	1	3	7	0.1	0	0.5	0.1	0	0	0.1	0	0.2	0.6	0.3	0.1	0	0	0.5
Player 13	Opposition 9	CF	Centre	Attack	4-4-2	10	0	1	6	0	0	3	0	0	0	8	1	1	0	1	6	3	2	8	5	5	9	1	0	5	2	3	8	2	0	0.1	0.6	0	0	0.3	0	0	0	0.8	0.1	0.1	0	0.1	0.6
Player 4	Opposition 10	FB	Wide	Defence	4-4-2	3	0	0	1	1	0	1	0	0	0	2	1	0	0	0	3	0	1	2	2	1	3	0	0	1	1	1	3	0	0	0	0.333333	0.333333	0	0.333333	0	0	0	0.666667	0.333333	0	0	0	1
Player 15	Opposition 10	FB	Wide	Defence	4-4-2	8	0	1	4	0	0	2	0	1	0	3	4	1	0	0	6	2	1	7	5	3	8	0	0	5	0	3	5	3	0	0.125	0.5	0	0	0.25	0	0.125	0	0.375	0.5	0.125	0	0	0.75
Player 16	Opposition 10	CB	Centre	Defence	4-4-2	2	0	0	2	0	0	0	0	0	0	1	0	1	0	1	1	0	0	2	1	1	1	1	0	2	0	0	1	1	0	0	1	0	0	0	0	0	0	0.5	0	0.5	0	0.5	0.5
Player 19	Opposition 10	CB	Centre	Defence	4-4-2	3	0	0	0	0	0	2	0	1	0	0	1	2	0	0	1	2	0	3	2	1	3	0	0	3	0	0	0	3	0	0	0	0	0	0.666667	0	0.333333	0	0	0.333333	0.666667	0	0	0.333333
Player 21	Opposition 10	CB	Centre	Defence	4-4-2	9	0	2	4	0	1	2	0	0	0	3	2	4	0	1	2	6	5	4	4	5	9	0	0	4	5	0	6	3	0	0.222222	0.444444	0	0.111111	0.222222	0	0	0	0.333333	0.222222	0.444444	0	0.111111	0.222222
Player 5	Opposition 10	WM	Wide	Midfield	4-4-2	13	0	1	3	2	0	2	3	1	1	5	2	6	1	2	5	5	2	11	9	4	12	0	1	4	4	5	7	6	0	0.0769231	0.230769	0.153846	0	0.153846	0.230769	0.0769231	0.0769231	0.384615	0.153846	0.461538	0.0769231	0.153846	0.384615
Player 3	Opposition 10	WM	Wide	Midfield	4-4-2	11	0	2	7	0	0	2	0	0	0	7	3	1	0	1	4	6	1	10	5	6	11	0	0	7	3	1	10	1	0	0.181818	0.636364	0	0	0.181818	0	0	0	0.636364	0.272727	0.0909091	0	0.0909091	0.363636
Player 7	Opposition 10	WM	Wide	Midfield	4-4-2	1	0	0	0	0	0	1	0	0	0	1	0	0	0	0	1	0	0	1	0	1	1	0	0	0	0	1	0	1	0	0	0	0	0	1	0	0	0	1	0	0	0	0	1
Player 17	Opposition 10	CM	Centre	Midfield	4-4-2	13	0	0	12	0	1	0	0	0	0	9	2	2	0	1	6	6	2	11	3	10	10	2	1	3	7	3	8	5	0	0	0.923077	0	0.0769231	0	0	0	0	0.692308	0.153846	0.153846	0	0.0769231	0.461538
Player 14	Opposition 10	CM	Centre	Midfield	4-4-2	5	0	0	5	0	0	0	0	0	0	5	0	0	0	0	3	2	2	3	0	5	5	0	0	4	1	0	2	3	0	0	1	0	0	0	0	0	0	1	0	0	0	0	0.6
Player 10	Opposition 10	CM	Centre	Midfield	4-4-2	3	0	0	2	1	0	0	0	0	0	3	0	0	0	0	0	3	0	3	0	3	3	0	0	1	1	1	0	3	0	0	0.666667	0.333333	0	0	0	0	0	1	0	0	0	0	0
Player 12	Opposition 10	CF	Centre	Attack	4-4-2	15	0	2	10	0	0	2	0	1	0	11	2	2	0	1	4	10	2	13	5	10	15	0	0	9	4	2	9	6	0	0.133333	0.666667	0	0	0.133333	0	0.0666667	0	0.733333	0.133333	0.133333	0	0.0666667	0.266667
Player 13	Opposition 10	CF	Centre	Attack	4-4-2	13	0	2	8	0	0	1	2	0	0	7	3	3	0	0	6	7	3	10	7	6	12	1	0	6	5	2	9	4	0	0.153846	0.615385	0	0	0.0769231	0.153846	0	0	0.538462	0.230769	0.230769	0	0	0.461538
[truncated: 13 more columns]
